# Supplementary material for: Analysis of Homozygous-by-Descent (HBD) Segments for Purebred and Crossbred Pigs in Russia
Source: Life (Basel). 2021 Aug 22;11(8):861. doi: 10.3390/life11080861 (PMC8400874; doi:10.3390/life11080861)
Supplement: Supplementary file 1 [file life-11-00861-s001.zip]

Archive with 1 entries (1 files):
- life-1289085-supplementary.pdf
